# Supplementary material for: Identification of rare thalassemia variants using third-generation sequencing
Source: Front Genet. 2023 Jan 4;13:1076035. doi: 10.3389/fgene.2022.1076035 (PMC9845392; doi:10.3389/fgene.2022.1076035)
Supplement: Supplementary file 1 [file Table1.XLSX]

## Sheet: Table S1
						Supplementary Table. Results of the 49 samples tested by CATSA
Sample	Sex	Age	MCV (fL)	MCH (pg)	Hb A2 (%)	Hb F (%)	HBA_SV	HBB_SV	HBA_SNV	HBB_SNV	HBD_SNV
HFY01	Female	24	78.3	24.8	2.5	UK	ND	ND	ND	ND	ND
HFY02	Female	28	79.5	25.8	3.3	0.4	ND	ND	ND	ND	ND
HFY03	Female	27	76.3	24.5	2.2	UK	ND	ND	ND	ND	ND
HFY04	Female	24	75.8	24	2.6	UK	(αα)JX/αα	ND	ND	ND	ND
HFY05	Female	23	78.4	24.7	2.3	UK	ND	ND	ND	ND	ND
HFY06	Female	27	77.6	25.9	3.3	0.4	ND	ND	ND	ND	ND
HFY07	Female	27	78.2	26	2.5	UK	ND	ND	ND	HBB:c.315+308delA Hete	ND
HFY08	Female	29	79	25.6	3.1	UK	ND	ND	ND	ND	ND
HFY09	Female	27	79.6	25.6	2.3	UK	ND	ND	ND	ND	ND
HFY10	Female	26	78.7	25.4	2.2	UK	ND	ND	ND	ND	ND
HFY11	Female	31	79.1	25.4	2.2	UK	ND	ND	ND	ND	ND
HFY12	Female	32	73.5	24.8	UK	UK	ND	ND	ND	ND	ND
HFY13	Female	31	79.5	25.3	2.4	UK	ND	ND	ND	ND	ND
HFY14	Female	24	75.5	26	2.7	UK	ND	ND	ND	ND	ND
HFY15	Female	32	78.3	25.3	2.2	1.4	(αα)JX/αα	ND	ND	ND	ND
HFY16	Female	30	69	21.6	2.48	5.32	ND	ND	ND	ND	ND
HFY17	Female	33	78.7	25.4	2.7	UK	ND	ND	ND	ND	ND
HFY18	Female	26	78.5	25.7	2.5	UK	ND	ND	ND	ND	ND
HFY19	Female	33	74.8	23.9	5.7	UK	ND	ND	ND	ND	ND
HFY20	Female	32	67.1	16.5	2.4	0.6	ND	ND	ND	ND	ND
HFY21	Female	27	79.1	24.9	1.4	UK	ND	ND	ND	ND	HBD:c.127T>C Hete
HFY22	Female	26	69.2	21.2	2.6	0.6	ND	ND	ND	ND	ND
HFY23	Female	25	74	23.3	2.1	UK	ND	ND	ND	ND	ND
HFY24	Male	41	71.3	21.9	2.5	UK	ND	ND	ND	ND	ND
HFY25	Female	27	75.7	23.1	1.6	UK	ND	ND	ND	ND	ND
HFY26	Female	20	80.1	25	2.6	UK	ND	ND	ND	ND	ND
HFY27	Female	28	69	21.1	2.2	UK	--11.1/αα	ND	ND	ND	ND
HFY28	Female	31	69.6	22	2.5	UK	ND	ND	ND	ND	ND
HFY29	Female	37	77.7	24.8	2.5	UK	ND	ND	ND	ND	ND
HFY30	Female	29	77.7	25.6	2	UK	ND	ND	ND	ND	ND
HFY31	Female	32	80.5	26.5	3.4	4.3	ND	ND	ND	ND	ND
HFY32	Female	32	80	26.5	2.5	UK	ND	ND	ND	ND	ND
HFY33	Female	27	77.8	24.1	2.5	UK	ND	ND	ND	ND	ND
HFY34	Female	29	74.8	23.6	2.1	UK	ND	ND	ND	ND	ND
HFY35	Female	30	72.8	22.9	2.4	UK	ND	ND	ND	ND	ND
HFY36	Female	36	78.3	26.4	2.6	UK	ND	ND	ND	ND	ND
HFY37	Male	29	70	21.6	2.1	UK	ND	ND	ND	ND	ND
HFY38	Female	17	70.5	22.1	2.8	UK	ND	Hb-Lepore/HBB-WT	ND	ND	ND
HFY39	Female	27	76	24	2.1	0.6	ND	ND	ND	ND	ND
HFY40	Female	28	78.6	25	2.4	UK	ND	ND	ND	ND	ND
HFY41	Female	22	77.6	25.5	5.4	0.5	ND	ND	ND	ND	ND
HFY42	Female	34	78.5	25.7	2.6	UK	ND	ND	ND	ND	ND
HFY43	Female	30	76.4	24.3	2.5	UK	ND	ND	ND	ND	ND
HFY44	Female	36	77.2	26.6	3.4	UK	ND	ND	ND	ND	ND
HFY45	Female	22	79.8	26	2.6	UK	ND	ND	ND	ND	ND
HFY46	Female	34	79.7	26.1	2.7	UK	ND	ND	ND	ND	ND
HFY47	Female	30	79.3	26.2	2.5	0.4	ND	ND	ND	HBB:c.315+337A>G Hete	ND
HFY48	Female	35	78.6	25.5	2.7	UK	ND	ND	ND	ND	ND
HFY49	Male	31	75.6	23.4	2.1	UK	ND	ND	ND	HBB:c.315+308delA Hete	ND
